# Supplementary material for: Phosphorylation of the Human DNA Glycosylase NEIL2 Is Affected by Oxidative Stress and Modulates Its Activity
Source: Antioxidants (Basel). 2023 Feb 2;12(2):355. doi: 10.3390/antiox12020355 (PMC9952225; doi:10.3390/antiox12020355)
Supplement: Supplementary file 1 [file antioxidants-12-00355-s001.zip]

Archive with 3 entries (3 files):
- Figure S1-S7.pdf
- Supplementary materials.pdf
- Table S1.pdf
